# Supplementary material for: LED Illumination for High-Quality High-Yield Crop Growth in Protected Cropping Environments
Source: Plants (Basel). 2021 Nov 16;10(11):2470. doi: 10.3390/plants10112470 (PMC8621602; doi:10.3390/plants10112470)
Supplement: Supplementary file 1 [file plants-10-02470-s001.zip]

Archive with 1 entries (1 files):
- plants-1405523-supplementary.pdf
